# Supplementary material for: Integration of Physiological, Transcriptomic and Metabolomic Reveals Molecular Mechanism of Paraisaria dubia Response to Zn2+ Stress
Source: J Fungi (Basel). 2023 Jun 21;9(7):693. doi: 10.3390/jof9070693 (PMC10381912; doi:10.3390/jof9070693)
Supplement: Supplementary file 1 [file jof-09-00693-s001.zip]

Archive with 2 entries (2 files):
- Wang et al. Supplementary data 1.pdf
- Wang et al. Supplementary data 2.xlsx
